# Supplementary material for: Ethanol Enhances Hyperthermia-Induced Cell Death in Human Leukemia Cells
Source: Int J Mol Sci. 2021 May 6;22(9):4948. doi: 10.3390/ijms22094948 (PMC8125413; doi:10.3390/ijms22094948)
Supplement: Supplementary file 1 [file ijms-22-04948-s001.zip]

Archive with 1 entries (1 files):
- ijms-1200370-supplementary.pdf
